# Supplementary material for: Interruption of aberrant chromatin looping is required for regenerating RB1 function and suppressing tumorigenesis
Source: Commun Biol. 2022 Sep 29;5:1036. doi: 10.1038/s42003-022-04007-2 (PMC9522773; doi:10.1038/s42003-022-04007-2)
Supplement: Supplementary file 3 — Supplementary Data 1 [file 42003_2022_4007_MOESM3_ESM.zip]

Archive with 55 entries (54 files):
- All exons sequences of RB44 cell/
- All exons sequences of RB44 cell/RB44_10__(0711-156)10F_A57481_A02_1408000750G.ab1
- All exons sequences of RB44 cell/RB44_10__(0711-156)10F_A57481_A02_1408000750G.seq
- All exons sequences of RB44 cell/RB44_11__(0829-137)11F_A57481_H06_1408029843Q.ab1
- All exons sequences of RB44 cell/RB44_11__(0829-137)11F_A57481_H06_1408029843Q.seq
- All exons sequences of RB44 cell/RB44_12__(0827-160)12F_A57481_B05_1408027600G.ab1
- All exons sequences of RB44 cell/RB44_12__(0827-160)12F_A57481_B05_1408027600G.seq
- All exons sequences of RB44 cell/RB44_13__(0711-162)13F_A57481_D02_1408000751G.ab1
- All exons sequences of RB44 cell/RB44_13__(0711-162)13F_A57481_D02_1408000751G.seq
- All exons sequences of RB44 cell/RB44_14__A2732-0526-RB1-14R_A57481_E03_1605019130G.ab1
- All exons sequences of RB44 cell/RB44_14__A2732-0526-RB1-14R_A57481_E03_1605019130G.seq
- All exons sequences of RB44 cell/RB44_15_16__(0827-166)15-16F_A57481_D05_1408027602G.ab1
- All exons sequences of RB44 cell/RB44_15_16__(0827-166)15-16F_A57481_D05_1408027602G.seq
- All exons sequences of RB44 cell/RB44_17__A2733-0526-RB1-17R_A57481_F03_1605019131G.ab1
- All exons sequences of RB44 cell/RB44_17__A2733-0526-RB1-17R_A57481_F03_1605019131G.seq
- All exons sequences of RB44 cell/RB44_18_B04_1408027604G.seq
- All exons sequences of RB44 cell/RB44_18_E04_1408027604G.ab1
- All exons sequences of RB44 cell/RB44_19__(0827-172)19F_A57481_C04_1408027605G.ab1
- All exons sequences of RB44 cell/RB44_19__(0827-173)19R_A57481_F04_1408027605G.seq
- All exons sequences of RB44 cell/RB44_1__A2728-0526-RB1-1R_A57481_A03_1605019126G.ab1
- All exons sequences of RB44 cell/RB44_1__A2728-0526-RB1-1R_A57481_A03_1605019126G.seq
- All exons sequences of RB44 cell/RB44_20__(0827-174)20F_A57481_A06_1408027606G.seq
- All exons sequences of RB44 cell/RB44_20__(0827-175)20R_A57481_B06_1408027606G.ab1
- All exons sequences of RB44 cell/RB44_21__(0827-176)21F_A57481_C11_1408027607Q.ab1
- All exons sequences of RB44 cell/RB44_21__(0827-176)21F_A57481_C11_1408027607Q.seq
- All exons sequences of RB44 cell/RB44_22__(0827-178)22F_A57481_D11_1408027608Q.ab1
- All exons sequences of RB44 cell/RB44_22__(0827-178)22F_A57481_D11_1408027608Q.seq
- All exons sequences of RB44 cell/RB44_23__A2734-0526-RB1-23R_A57481_H05_1605019132G.ab1
- All exons sequences of RB44 cell/RB44_23__A2734-0526-RB1-23R_A57481_H05_1605019132G.seq
- All exons sequences of RB44 cell/RB44_24__(0904-149)RB1-24F_A57481_E05_1409005310Q.seq
- All exons sequences of RB44 cell/RB44_24__(0904-150)RB1-24R_A57481_B05_1409005310Q.ab1
- All exons sequences of RB44 cell/RB44_24__A2735-0526-RB1-24R_A57481_E02_1605019133G.ab1
- All exons sequences of RB44 cell/RB44_24__A2735-0526-RB1-24R_A57481_E02_1605019133G.seq
- All exons sequences of RB44 cell/RB44_25__(0711-184)25F_A57481_B03_1408000759G.ab1
- All exons sequences of RB44 cell/RB44_25__(0711-184)25F_A57481_B03_1408000759G.seq
- All exons sequences of RB44 cell/RB44_26__(0827-184)26F_A57481_B12_1409015004Q.ab1
- All exons sequences of RB44 cell/RB44_26__(0827-184)26F_A57481_B12_1409015004Q.seq
- All exons sequences of RB44 cell/RB44_27__(0711-188)27F_A57481_F02_1408000761G.ab1
- All exons sequences of RB44 cell/RB44_27__(0711-188)27F_A57481_F02_1408000761G.seq
- All exons sequences of RB44 cell/RB44_2__(0827-142)2F_A57481_A11_1408027591Q.ab1
- All exons sequences of RB44 cell/RB44_2__(0827-142)2F_A57481_A11_1408027591Q.seq
- All exons sequences of RB44 cell/RB44_3__A2729-0526-RB1-3R_A57481_D02_1605019127G.ab1
- All exons sequences of RB44 cell/RB44_3__A2729-0526-RB1-3R_A57481_D02_1605019127G.seq
- All exons sequences of RB44 cell/RB44_4__(0827-146)4F_A57481_B11_1408027593Q.ab1
- All exons sequences of RB44 cell/RB44_4__(0827-146)4F_A57481_B11_1408027593Q.seq
- All exons sequences of RB44 cell/RB44_5__A2730-0526-RB1-5R_A57481_C10_1605019128Q.ab1
- All exons sequences of RB44 cell/RB44_5__A2730-0526-RB1-5R_A57481_C10_1605019128Q.seq
- All exons sequences of RB44 cell/RB44_6__(0827-150)6F_A57481_C04_1408027595G.ab1
- All exons sequences of RB44 cell/RB44_6__(0827-150)6F_A57481_C04_1408027595G.seq
- All exons sequences of RB44 cell/RB44_7__(0827-152)7F_A57481_G04_1408027596G.ab1
- All exons sequences of RB44 cell/RB44_7__(0827-152)7F_A57481_G04_1408027596G.seq
- All exons sequences of RB44 cell/RB44_8__A2731-0526-RB1-8R_A57481_B08_1605019129G.ab1
- All exons sequences of RB44 cell/RB44_8__A2731-0526-RB1-8R_A57481_B08_1605019129G.seq
- All exons sequences of RB44 cell/RB44_9__(0829-135)9F_A57481_G06_1408029842Q.ab1
- All exons sequences of RB44 cell/RB44_9__(0829-135)9F_A57481_G06_1408029842Q.seq
