# Supplementary material for: Interruption of aberrant chromatin looping is required for regenerating RB1 function and suppressing tumorigenesis
Source: Commun Biol. 2022 Sep 29;5:1036. doi: 10.1038/s42003-022-04007-2 (PMC9522773; doi:10.1038/s42003-022-04007-2)
Supplement: Supplementary file 3 — Supplementary Data 1 [file 42003_2022_4007_MOESM3_ESM.zip › All exons sequences of RB44 cell/RB44_4__(0827-146)4F_A57481_B11_1408027593Q.seq]

TGGTTTTTTAACCATAGACAGATACAGAATAAATATACGCATATCTCTTCTTGACCCTTCGTTTTCTTATATTCTCAATGATGAATAGATATAAGCATAGGTATATAGATAATAGAGGTGTAAGTTGAAGGCTAATTATTTTTGCAAAAAGTAATTCCTTCCAAAGGATATAGTAGTGATTTGATGTAGAGCTGATAATCTTTTGAATTGAAATATCTATGATTTGAAAACGAAATAACACAAATTTTTAAGGTTACTGATTTACTTTTTTCTATTCTTTCCTTTGTAGTGTCCATAAATTCTTTAACTTACTAAAAGAAATTGATACCAGTACCAAAGTTGATAATGCTATGTCAAGACTGTTGAAGAAGTATGATGTATTGTTTGCACTCTTCAGCAAATTGGAAAGGTAAAGTAAACATTTTATTAGGGTTACACTCTGATTTTTTATGTCATTGTTCACAATTAGATTCTGGGAATTATTTAACACATTTAGTAAAGTTAGTAAGTATTAATTCTTAGACTTGTCCCTTTTAATGTTAGCTCATTAATTCTTAGCTTTCTTATTTATCCAGTAATATGCATTCTGAATGCTTCCTGGAAAAATTAACCGA
