# Supplementary material for: Interruption of aberrant chromatin looping is required for regenerating RB1 function and suppressing tumorigenesis
Source: Commun Biol. 2022 Sep 29;5:1036. doi: 10.1038/s42003-022-04007-2 (PMC9522773; doi:10.1038/s42003-022-04007-2)
Supplement: Supplementary file 4 — Supplementary Data 2 [file 42003_2022_4007_MOESM4_ESM.xlsx]

## Sheet: Fig 1A
RPE				HDF				IM9				rb44
0.794091	0.850394	0.800252		0.784091	0.800394	0.751364		0.134328	0.132581	0.179513		0.16534	0.164466	0.146987

## Sheet: Fig 1B
	RPE			RB44
E1	0.06099	0.0623	0.0727	0.0573	0.0966	0.1046
E2	0.39945	0.2623	0.1532	0.0856	0.0754	0.1089
E3	0.0662	0.0534	0.0532	0.0754	0.1143	0.1405
E4	0.0655	0.0523	0.0745	0.1376	0.1661	0.1725
E6	0.0736	0.0743	0.0845	0.0558	0.0469	0.0525
E7	0.1696	0.1324	0.0353	3.0921	2.8725	3.3871
E8	0.1174	0.0525	0.0624	0.083	0.1022	0.0656
E9	0.0757	0.0635	0.0736	0.0573	0.0615	0.0966
E10	0.0723	0.0337	0.0846	0.0801	0.0919	0.1046
E11	0.0774	0.0753	0.0435	0.0469	0.0525	0.0588
E12	0.0635	0.0234	0.0563	0.1309	0.1376	0.1766
E13	0.13176	0.1435	0.0696	0.0241	0.0522	0.0723
E14	0.0696	0.0342	0.0786	0.1661	0.2411	0.1762

## Sheet: Fig 1E
RB44			IM-9			RPE			HDF
1.02	0.923	1	0.975	0.872	0.901	0.227	0.106	0.198	0.291	0.121	0.183

## Sheet: Fig 1G
control					Mock					RB1-S					NC
0	0	0		0.0103488	1	0.926792	1.05749	1.98812		0.0034496	0.00919893	0.00651591	0.00268302		1.05788	0.936757	1.00537	0.652357

## Sheet: Fig 2F
	RB44			Suppressor-deletion
0h	0.464	0.446	0.468	0.349	0.33	0.335
24h	1.282	1.227	1.296	0.695	0.692	0.618
48h	2.681	2.6	2.607	1.278	1.291	1.334

## Sheet: Fig 2I
RB44-control			E7-deletion			normal
0.1409	0.2774	0.1508	0.0496	0.0652	0.0317	0.0157	0.0165	0.0174

## Sheet: Fig 2J
mice-RB44			E7-deletion
1	1.21	1.013	0.084	0.092	0.052

## Sheet: Fig 3B1
	EZH2			H3K27m3			IgG
RB44	0.417989	0.421053	0.419524	0.349206	0.352632	0.350124	0.0626087	0.00652632	0.00931
E7-deletion	0.02341	0.018237	0.020138	0.023484	0.032263	0.028133	0.04231	0.049981	0.0458767
Normal	0.00135135	0.0146667	0.002375	0.0027027	0.016	0.0019657	0.0027027	0.016	0.008552

## Sheet: Fig 3B2
	SMC1			CTCF			IgG
RB44	0.204444	0.171429	0.175225	0.506944	0.492857	0.501333	0.0397222	0.00714286	0.017225
E7-deletion	0.01067	0.037816	0.01887	0.023781	0.02799	0.025664	0.020236	0.023919	0.029133
Normal	0.0603448	0.00909091	0.013899	0.104828	0.0454546	0.062234	0.13069	0.0727273	0.08772

## Sheet: Fig 3B3
	SMC1			CTCF			IgG
RB44	0.239814	0.189543	0.209573	0.684596	0.647059	0.660122	0.0559006	0.00653595	0.04523
Normal	0.0818557	0.0208696	0.023777	0.0994742	0.0426087	0.05592	0.123402	0.0452174	0.106399

[truncated: 12 more sheets: Fig 3C, Fig 4A, Fig 4D, Fig 4F, Fig 4H, Fig 5B, Fig 5D, Fig 5F, Fig 6A, Fig 6B, Fig 6E, Fig 6G]
